# Supplementary material for: Aberrant Whole-Brain Transitions and Dynamics of Spontaneous Network Microstates in Mild Traumatic Brain Injury
Source: Front Comput Neurosci. 2020 Jan 15;13:90. doi: 10.3389/fncom.2019.00090 (PMC6974679; doi:10.3389/fncom.2019.00090)
Supplement: Supplementary file 1 [file Presentation_1.zip]

Archive with 1 entries (1 files):
- Supplementary Materials.DOCX
